# Supplementary material for: Modified Apgar Score and Early Physical Parameters in Luxi Black Donkey Foals at Birth: A Prospective Observational Study
Source: Vet Sci. 2026 Jul 9;13(7):669. doi: 10.3390/vetsci13070669 (PMC13431603; doi:10.3390/vetsci13070669)
Supplement: Supplementary file 1 [file vetsci-13-00669-s001.zip]

Archive with 1 entries (1 files):
- vetsci-4367467-supplementary.pdf
